# Supplementary material for: Genome Integrity in Dairy Cows Fed Black Soldier Fly Oil: An Integrated Sister Chromatid Exchange and Alkaline Comet In Vivo Assessment
Source: Genes (Basel). 2026 Mar 31;17(4):404. doi: 10.3390/genes17040404 (PMC13116937; doi:10.3390/genes17040404)
Supplement: Supplementary file 1 [file genes-17-00404-s001.zip]

Archive with 1 entries (1 files):
- genes-4201406-supplementary.pdf
